# Supplementary material for: Comparison of Several Adiposity Indexes in Predicting Hypertension among Chinese Adults: Data from China Nutrition and Health Surveillance (2015–2017)
Source: Nutrients. 2023 Apr 29;15(9):2146. doi: 10.3390/nu15092146 (PMC10180534; doi:10.3390/nu15092146)
Supplement: Supplementary file 1 [file nutrients-15-02146-s001.zip]

Archive with 1 entries (1 files):
- nutrients-2361610-supplementary.pdf
